# Supplementary material for: Effects of Crystallinity and Branched Chain on Thermal Degradation of Polyethylene: A SCC-DFTB Molecular Dynamics Study
Source: Polymers (Basel). 2024 Oct 29;16(21):3038. doi: 10.3390/polym16213038 (PMC11548203; doi:10.3390/polym16213038)
Supplement: Supplementary file 1 [file polymers-16-03038-s001.zip]

Archive with 1 entries (1 files):
- polymers-3264448-supplementary.pdf
